# Supplementary material for: Area postrema neurons mediate interleukin-6 function in cancer cachexia
Source: Nat Commun. 2024 Jun 1;15:4682. doi: 10.1038/s41467-024-48971-1 (PMC11144211; doi:10.1038/s41467-024-48971-1)
Supplement: Supplementary file 4 — Source data [file 41467_2024_48971_MOESM4_ESM.xlsx]

## Sheet: Fig. 1
1d
Saline baseline	IL-6 baseline	IL-6 cachexia
0.951367	2.32312	1.36554
1.01084	2.30288	1.3057
1.03779	2.1805	1.4217
		1.88849
1f
Saline baseline	IL-6 baseline	IL-6 cachexia
45	494.68	850
64	642	676
37.32	477	912
		768
1h
GLP1R	IL-6R	Gfral	GLP1R and IL-6R	GLP1R and Gfral	IL-6R and Gfral	triple
505	568	185	159	176	90	85
1j
GLP1R	IL-6R	FOS	GLP1R and IL-6R	GLP1R and FOS	IL-6R and FOS	triple
783	733	648	240	296	497	226

## Sheet: Fig. 2
2b
LS			BNST			PVN			CeA			ME			PBN			NTS
saline baseline	IL-6 baseline	IL-6 cachexia	saline baseline	IL-6 baseline	IL-6 cachexia	saline baseline	IL-6 baseline	IL-6 cachexia	saline baseline	IL-6 baseline	IL-6 cachexia	saline baseline	IL-6 baseline	IL-6 cachexia	saline baseline	IL-6 baseline	IL-6 cachexia	saline baseline	IL-6 baseline	IL-6 cachexia
232	154	136	118	526	416	280.14	1060.53	1140.57	88	524	456	184	72	120	102.5	355	307.5	252	488	520
28	148	134	88	360	346	126.73	1020.51	807.07	60	412	300	64	296	184	51.25	305	197.5	80	372	600
52	152	28	120	604	324	120.06	1073.87	957.145	80	486	236	48	96	160	47.5	320	207.5	80	456	500
		120			432			1043.86			452			160			287.5			608

## Sheet: Fig. 3
3b
IL-6 (pg in 1 mg total protein)					Protein concentration (mg/L)
Balb/C WT	C26/day 7	C26/day 12	C26/Cx		Balb/C WT	C26/day 7	C26/day 12	C26/Cx
19.6325	22.3819	20.3427	21.828		5828.77	5214.08	5930.91	6946.88
18.0292	28.4458	25.6368	24.192		6707.94	4460.77	4130.62	5062.69
21.7587	28.8515	23.2606	24.2835		5354.53	3884.38	4800.03	4679.65
16.9661	25.2396	19.1207	25.1302		6191.74	4420.64	6385.09	4712.48
22.912	20.8316	26.8106	34.5971		4767.2	5096.9	4541.02	2658.66
21.0143	22.934	19.6443	23.5443		4279.27	8903.27	4799.58	3796.99
20.1636	23.2551	26.3096	29.087		5057.14	3717.47	6248.14	5299.14
18.3987	28.8875	27.064	26.5231		6161.71	4372.61	3554.98	3371.75
14.0742	20.6716	19.0183	24.9776		2415.84	4108.14	5758.95	3328.54
24.0906		28.2046			3383.85		6030.34
3d
AP			NTS			PBN			CEA			PVN			BNST
C26	control		C26	control		C26	control		C26	control		C26	control		C26	control
550.68	96		464	112		145	60		158	128		1107.22	391.329		340	116
344	76		540	140		155	57.5		196	84		900.45	473.57		276	144
258	72		484	84		147.5	40		192	60		590.295	233.45		244	116
954.68	50		376	72		175	35		248	26		673.67	126.73		308	28
3g	Frequency		Amplitude		3i	Frequency		Amplitude
Control	Cachexia	Control	Cachexia		Control	Cachexia	Control	Cachexia
1.51515	0.571429	33.3631	13.2351		4	1.5625	13.047	14.8221
2.83286	0.035	23.5694	4.84329		0.531915	0.507614	9.4478	11.9395
8.33333	4.34783	29.1542	22.3652		6.25	0.337838	16.1613	11.4184
0.319489	2.08333	10.3674	21.7426		2.94118	3.22581	35.2118	15.1815
5.88235	2.04082	12.768	32.1339		5.26316	4.54545	13.9164	12.8273
1.16279	4	19.5599	15.0234		3.33333	5.55556	23.7752	21.0833
12.5	4.54545	18.923	26.7697		8.33333	2	18.8761	32.5147
0.884956	8.33333	9.69147	30.5669		7.69231	8.33333	15.6304	14.5995
0.719424	2.77778	8.90545	41.6258		0.294118	0.502513	8.57647	10.2776
4	0.171527	7.81413	23.1294		1.53846	0.126667	17.3715	8.0392
1.21951	1.13636	8.79796	8.13645		3.44828	0.003333	21.5253	7.949
2.22222	2.12766	28.1941	17.2097		2.38095	0.041667	11.3289	10.7189
3.22581	3.22581	16.8681	18.1323		9.09091	7.69231	11.1077	17.3856
1.21951	4	9.57588	13.6102		20	3.57143	33.0646	22.2131
3.84615	2.7027	9.47118	21.2784		7.14286	3.84615	11.6645	27.0442
12.987	1.88679	54.2914	46.4086		0.178571	0.026667	10.6982	11.9999
16.6667	4.7619	34.6918	20.7597		3.84615	2.94118	22.5178	25.1117
1.91205	14.2857	15.5466	44.3228		12.5	7.69231	19.3105	23.1735
5.88235	11.1111	19.5475	38.2352		9.09091	5.88235	21.5617	20.3468
5.26316	1.38122	10.706	44.9382		1.63934	18.1818	16.7563	30.746
2.7027	1.42857	7.33492	26.6432		5.88235	1.81818	18.1896	8.24314
5	4.54545	23.4315	26.9806		2.12766	0.540541	18.6647	12.0673
1.35685	5.26316	13.9865	33.8455		3.57143	0.322581	14.9554	13.0643
2.77778	2.04918	12.344	28.1561		7.69231	3.33333	21.0683	14.2058
0.053333	33.3333	6.49388	55.5789		9.09091	0.492611	21.4499	14.7603
0.813008	5.88235	7.36122	27.8518		0.625	0.011667	14.8928	14.6357
1.40845	5.26316	13.7991	58.7074		4.34783	3.22581	19.7928	15.6751
0.52356	10	7.07323	48.4579		3.44828	16.6667	17.6721	28.5399
4.34783	2.43902	15.4972	8.04623		2.85714	11.1111	19.905	26.586
1.5625	2.7027	12.7736	11.6159		0.414938	9.09091	10.4539	17.2905
	2.12766		13.3118		0.331126	0.003333	10.6134	5.424
	9.09091		17.6456		5	9.09091	18.3231	14.5129
					0.036667	0.282486	9.80868	13.634
					2.77778	0.362319	12.5335	11.5972
					0.819672		17.6157
					5		16.819

## Sheet: Fig. 4
4c
survival days	isotype group	IL-6 antibody group
12	1
13	1
13	1
15	1	1
16	1
25	1
23		0
23		0
23		0
23		0
23		0
25		0
25		0
25		0
25		0
4d
	IL-6 antibody group											isotype group
Day 0	1	1	1	1	1	1	1	1	1	1		1	1	1	1	1	1
Day 1	1.00727	1.00778	1.00382	0.981343	1.03077	1	0.996503	0.992537	0.973881	1.0084		1.01923	1.02206	1.00348	1.0038	0.967391	0.989761
Day 2	1.01818	1	1.01527	0.970149	1.02692	0.99262	1	0.985075	1	1.01681		1.01923	1.04412	1.02091	0.996198	0.978261	1.00683
Day 3	1.02182	1.03113	1.01527	0.996269	1.00385	0.98893	0.965035	0.988806	1	1		1.01923	1.01471	0.993031	0.958175	0.971014	1.01024
Day 4	1.01091	1.05058	1.0229	1	0.988462	0.9631	0.979021	0.988806	1	1.0042		1.01154	1.00368	0.996516	0.980989	0.985507	1.00341
Day 5	1	1.03891	1.02672	0.981343	1.01154	0.96679	0.972028	1.01119	1.00746	1.0042		1.01538	1.01838	1.00697	0.988593	0.992754	0.976109
Day 6	1.00364	1.05447	1.01145	0.988806	1.01154	0.940959	0.954545	0.981343	0.977612	0.995798		0.992308	1.02574	0.993031	0.969582	0.978261	0.976109
Day 7	0.996364	1.05058	1.00763	0.988806	1.00769	0.911439	0.923077	0.977612	0.966418	0.957983		0.969231	0.988971	0.97561	0.961977	0.945652	0.959044
Day 8	1.04364	1.09728	1.05725	1.01866	1.06923	0.889299	0.933566	0.970149	0.951493	0.970588		0.961538	0.981618	0.986063	0.942966	0.938406	0.948805
Day 9	0.992727	1.07782	1.00382	0.925373	1.02308	0.878229	0.912587	0.981343	0.970149	0.987395		0.926923	0.955882	0.986063	0.95057	0.967391	0.914676
Day 10	1.01818	1.01167	1	0.91791	1.04615	0.841328	0.898601	0.988806	0.977612	0.995798		0.826923	0.970588	0.982578	0.958175	0.963768	0.904437
Day 11	1.01818	1.07393	1.01145	0.906716	1.06923	0.852399	0.916084	0.996269	0.985075	1.01681		0.846154	0.952206	0.989547	0.984791	0.978261	0.948805
Day 12	1.04364	1.08171	1.00763	0.91791	1.06923	0.837638	0.807692	0.899254	0.932836	0.953782			0.761029	0.905923	0.790875	0.891304	0.90785
Day 13	1.04364	1.09339	1.03817	0.936567	1.08846	0.859779	0.772727	0.865672	0.910448	0.878151				0.891986		0.800725	0.870307
Day 14	1.06545	1.08949	1.06107	0.951493	1.12692	0.856089	0.751748	0.873134	0.850746	0.823529				0.885017		0.800725	0.808874
Day 15	1.04364	1.08949	1.08779	0.951493	1.13077		0.884615	0.958955	0.88806	0.840336				0.885017			0.740614
Day 16	1.06909	1.08171	1.09542	0.973881	1.14231		0.926573	1.00373	0.94403	0.886555				0.878049
Day 17	1.06545	1.0856	1.09542	0.947761	1.16154		0.982517	1.05224	1.00746	0.97479				0.860627
Day 18	1.08	1.10895	1.11069	0.992537	1.17308		0.888112	0.992537	0.94403	0.953782				0.860627
Day 19	1.09455	1.1284	1.12214	1.03358	1.19615		0.905594	0.992537	0.962687	1.0084				0.888502
Day 20	1.09818	1.1284	1.1374	1.03731	1.21923		0.902098	1.02985	0.977612	1				0.878049
Day 21	1.08364	1.09339	1.1374	1.01493	1.2		0.902098	1.05597	0.992537	0.995798				0.902439
Day 22	1.11636	1.0856	1.13359	1.02239	1.22308		0.881119	1.06716	1	0.94958				0.878049
Day 23							0.863636	1.06343	0.996269	0.945378				0.8223
Day 24							0.888112	1.07463	1.04478	0.941176				0.728223
4e	IL-6 antibody group											isotype group
Day-5	1	1	1	1	1	1	1	1	1	1		1	1	1	1	1	1
Day-4	1.01365	1.02151	1.01394	1.04724	1.00993	0.996139	1.03759	1.0155	0.991667	0.957983		0.976744	0.992565	0.988235	0.980237	1.03089	1.04906
Day-3	1.01347	1.01754	1.01031	1.04135	1.01967	0.996139	1.06391	1.03101	0.9875	0.970588		0.968992	0.966543	1.01569	0.988142	1.02703	1.00377
Day-2	1.00332	1	1.01361	1.00361	1.01929	0.972973	1.07519	1.03876	0.941667	0.953782		0.934109	0.981413	0.988235	0.996047	0.988417	0.962264
Day-1	0.986755	0.968966	1	0.978417	0.984227	0.953668	1.07143	1.03488	0.9375	0.978992		0.833333	0.866171	0.92549	0.916996	0.949807	0.89434
Day 0	1.0302	0.992883	0.996644	1.00735	1.01923	0.980695	1.08271	1.08527	0.933333	0.97479		0.794574	0.769517	0.819608	0.822134	0.853282	0.818868
4f (left)	IL-6 antibody group											isotype group
Day-5	0	0	0	0	0	0	0	0	0	0		0	0	0	0	0	0
Day-4	0.313131	0.207018	0.195876	0.225564	0.193443	0.311404	0.286822	0.25	0.156489	0.084034		0.126984	0.11985	0.123016	0.129032	0.142857	0.154676
Day-3	0.511628	0.386207	0.380952	0.433213	0.366559	0.614719	0.562016	0.487633	0.300752	0.206751		0.304	0.261538	0.362934	0.308	0.181481	0.25188
Day-2	0.692053	0.596552	0.580537	0.647482	0.567823	0.881057	0.829365	0.702797	0.432836	0.238938		0.473029	0.405303	0.468254	0.480159	0.349593	0.407843
Day-1	0.989933	0.864769	0.825503	0.867647	0.695513	1.11159	1.11336	0.835088	0.588015	0.448889		0.544186	0.447876	0.588983	0.490347	0.59276	0.531646
Day 0	1.18241	1.05018	1.06061	1.04015	0.880503	1.31035	1.43701	1.05208	0.75	0.691964		0.577273	0.68599	0.779904	0.769231	0.633484	0.640553
4f (right)	IL-6 antibody group											isotype group
Day-5	0	0	0	0	0	0	0	0	0	0		0	0	0	0	0	0
Day-4	0.212121	0.207018	0.226804	0.214286	0.190164	0.171053	0.197674	0.17029	0.19084	0.084034		0.126984	0.134831	0.119048	0.133065	0.142857	0.169065
Day-3	0.38206	0.386207	0.435374	0.393502	0.337621	0.385281	0.422481	0.339223	0.394737	0.206751		0.24	0.273077	0.250965	0.288	0.203704	0.281955
Day-2	0.592715	0.562069	0.644295	0.589928	0.466877	0.559471	0.654762	0.48951	0.518657	0.300885		0.394191	0.405303	0.329365	0.416667	0.325203	0.431373
Day-1	0.815436	0.786477	0.855705	0.783088	0.75641	0.759657	0.870445	0.873684	0.749064	0.471111		0.451163	0.428571	0.427966	0.416988	0.41629	0.56962
Day 0	1.0228	0.953405	1.0404	0.974453	0.955975	1	1.14173	1.09028	0.935714	0.709821		0.454545	0.545894	0.516746	0.572115	0.737557	0.732719
4h
AP		NTS		PBN		CeA		PVN		BNST
isotype group	IL-6 antibody group	isotype group	IL-6 antibody group	isotype group	IL-6 antibody group	isotype group	IL-6 antibody group	isotype group	IL-6 antibody group	isotype group	IL-6 antibody group
376	206.68	462	282.68	80.5403	48.2448	37	42.4	1207.27	368.517	218	205
660	216	517	330.668	72.6052	40.8653	23	23.33	787.06	175.621	187	134.68
609	303	525	444	107.123	33.327	38	22.33	1387.36	113.39	250.68	83
604	222.68	372	350.668	83.4762	32.9303	45.5	16	767.05	170.085	241	70.68
960	208	629	322.668	127.912	66.654	42	26.33	1007.17	166.75	208	53
558.68	208	677.32	553	105.805	112.677	35.5	35	928.798	253.46	326	118.68
	208		628		53.4343		28.33		140.07		130.68
	209		580		43.3727		29		215.641		200
	145.32		341.32		57.6557		45.667		386.86		93.32

## Sheet: Fig. 5
5b	control group							IL-6 antibody group
Day-5	1	1	1	1	1	1		1	1	1	1	1	1
Day-4	0.981887	0.983607	1	1.01639	0.993671	1		1.00318	0.987013	1	1.01286	0.992908	0.991071
Day-3	1.0082	0.95082	0.986667	1.00328	0.987342	1		1.01911	1	0.964286	1.02251	0.978723	0.97619
Day-2	0.974026	0.944262	0.986667	0.970492	0.968354	0.912338		1.01274	1.00649	0.964286	1.01929	0.957447	0.973214
Day-1	0.946685	0.832787	0.86	0.97377	0.835443	0.863636		1.00318	1.00649	0.964286	1.02894	1.16667	0.880952
Day 0	0.88175	0.754098	0.783333	0.911475	0.778481	0.782468		1.00955	1.00649	0.971429	1.0418	1.17021	0.89881
5c	control group							IL-6 antibody group
Day-5	0	0	0	0	0	0		0	0	0	0	0	0
Day-4	0.166497	0.132349	0.183333	0.116393	0.163791	0.168831		0.193317	0.170412	0.207143	0.178013	0.301671	0.181655
Day-3	0.382972	0.300395	0.302928	0.251034	0.393784	0.366883		0.394904	0.350649	0.36918	0.35025	0.555812	0.3607
Day-2	0.571018	0.504849	0.451576	0.380582	0.621411	0.577252		0.618803	0.558378	0.550662	0.528741	0.895587	0.582487
Day-1	0.729787	0.67004	0.66279	0.499895	0.845416	0.667464		0.82665	0.729346	0.728439	0.726614	0.8693	0.826175
Day 0	0.889541	0.845973	0.752482	0.63294	0.971802	0.790214		0.962096	1.04225	0.890967	0.904291	1.05384	1.0383
5d	control group							IL-6 antibody group
Day-5	0	0	0	0	0	0		0	0	0	0	0	0
Day-4	0.136965	0.139344	0.143333	0.127604	0.161233	0.160715		0.158113	0.223385	0.271429	0.140407	0.219428	0.185221
Day-3	0.319527	0.291068	0.221216	0.275527	0.336392	0.319805		0.35292	0.496753	0.45	0.291351	0.416012	0.3607
Day-2	0.409387	0.401844	0.329324	0.42634	0.535738	0.520249		0.535606	0.750146	0.638889	0.450607	0.717179	0.578091
Day-1	0.573311	0.508635	0.473023	0.545482	0.717074	0.788705		0.737795	0.988856	0.846296	0.610199	0.710233	0.826175
Day 0	0.664712	0.626301	0.54383	0.703561	0.905498	1.01717		0.891221	1.30499	1.06985	0.751518	0.871051	1.00229
5e
muscle		fat		tumor		spleen		blood glucose
IL-6 antibody group	control group	IL-6 antibody group	control group	IL-6 antibody group	control group	IL-6 antibody group	control group	IL-6 antibody group	control group
0.192	0.132	0.09	0.052	0.368	0.56	0.15	0.17	9.55556	8.61111
0.206	0.135	0.096	0.034	0.424	0.454	0.142	0.202	10.2778	7.16667
0.167	0.134	0.074	0.016	1.122	0.587	0.3	0.31	10.2222	5.11111
0.172	0.141	0.067	0.03	0.121	0.465	0.17	0.235	10.7222	5.22222
0.158	0.142	0.042	0.015	0.223	0.567	0.215	0.268	11.2222	4.55556
0.186	0.116	0.073	0.016	0.63	0.42	0.254	0.134	12.1111	2.88889
5g
AP		NTS		PBN		PVN		CeA		BNST
IL-6 antibody group	control group	IL-6 antibody group	control group	IL-6 antibody group	control group	IL-6 antibody group	control group	IL-6 antibody group	control group	IL-6 antibody group	control group
176	372	156	300	95	175	210.105	583.625	84	172	152	336
106	420	192	412	87.5	202.5	386.86	907.12	116	208	176	304
184	384	312	380	170	230	260.13	920.46	116	356	172	324
140	524	204	512	118.75	156.25	436.885	873.77	136	346	222	340
204	312	326	490	98.75	201.25	410.205	670.335	162	312	208	240
216	446	318	436	153.75	195	546.94	863.765	210	304	242	282

## Sheet: Fig. 6
6c			6d
Days elapsed	Lacz	IL6ra sgRNA4	Fraction of Gfral+ neurons that express IL6ra	Survival days
11	1		0.173	27
18	1		0.166	27
18	1		0.142	27
15	1		0.206	28
12	1		0.2	27
41		0	0.165	39
41		0	0.197	34
32		1	0.154	41
32		1	0.095	41
26		1	0.1544	32
27		0	0.345	18
27		0	0.317	15
27		0	0.345	12
12	1		0.358	18
9	1		0.375	14
13	1		0.389	14
19	1		0.412	15
12	1
12	1
12	1
6e
IL6ra sgRNA4								Lacz
1	1	1	1	1	1	1		1	1	1	1	1	1	1	1
1	0.981595	0.946875	1	0.977492	1.0057	1.02029		0.993789	0.974922	0.954064	0.977049	0.975155	0.980537	1.02278	0.980645
0.961194	0.981595	0.975	1.02188	0.983923	1.00827	1.00174		0.968944	0.971787	0.943463	1.00328	0.981366	0.982215	0.996441	1.01097
0.985075	0.996933	0.990625	1.01562	0.974277	1.01055	1.02522		0.981366	0.971787	0.946996	1.00984	1	0.949664	1.02491	1.01226
0.964179	1.00307	0.971875	1.03125	0.958199	0.998289	0.995362		0.987578	0.968652	0.939929	0.996721	0.962733	0.932886	1.01068	1.01645
0.967164	1	0.975	0.9875	0.977492	0.989732	0.993043		0.978261	0.952978	0.95053	0.996721	0.968944	0.92953	0.989324	1.0129
0.940299	0.981595	0.971875	0.99375	0.938907	0.984598	1.03884		1.01242	0.949843	0.954064	0.970492	0.931677	0.902685	0.994662	1
0.949254	0.996933	0.95	1.00625	0.919614	0.979179	0.978261		1	0.952978	0.982332	0.983607	0.919255	0.899329	0.947687	0.990323
0.955224	0.969325	0.9625	0.975	0.919614	0.998289	0.998551		1.00932	0.92163	0.968198	0.983607	0.888199	0.889262	0.937367	0.924194
0.931343	0.95092	0.9625	0.96875	0.938907	0.984027	0.971304		0.978261	0.931034	0.975265	0.97377	0.807453	0.870805	0.935943	0.974194
0.919403	0.935583	0.94375	0.9875	0.913183	0.915003	0.993913		0.906832	0.899687	0.954064	0.95082	0.701863	0.839262	0.940214	0.977097
0.937313	0.960123	0.95	0.984375	0.919614	0.953793	0.969275		0.785714	0.909091	0.968198	0.937705		0.830872	0.919217	0.966774
0.925373	0.95092	0.94375	0.925	0.919614	0.935539	0.968116			0.893417	0.932862	0.87541		0.804027	0.874021	0.945161
0.937313	0.96319	0.9375	0.925	0.932476	0.929835	0.956522			0.912226	0.932862	0.796721		0.822148	0.818505	0.83871
0.949254	0.93865	0.9375	0.88125	0.938907	0.874216	0.985507			0.92163	0.932862	0.711475		0.738255	0.765125	0.801613
0.925373	0.95092	0.9125	0.875	0.868167	0.798631	0.956522			0.840125	0.918728					0.768387
0.955224	0.95092	0.896875	0.76875	0.909968	0.792926	0.935072			0.752351	0.855124
0.970149	0.911043	0.90625	0.79375	0.784566	0.798631	0.904348			0.683386	0.734982
0.970149	0.871166	0.925	0.75	0.771704	0.815744	0.892754
0.970149	0.871166	0.9375	0.7625	0.745981	0.880776	0.811594
0.946269	0.843558	0.925	0.821875	0.845659	0.887051	0.811594
0.979104	0.828221	0.9	0.8375	0.861736	0.875642	0.85942
0.964179	0.858896	0.90625	0.85	0.919614	0.879064	0.898551
0.985075	0.877301	0.915625	0.84375	0.926045	0.884199	0.875362
0.973134	0.898773	0.90625	0.759375	0.900322	0.880205	0.888986
0.949254	0.889571	0.915625	0.65625	0.85209	0.893896	0.875362
0.955224	0.907975	0.91875		0.823151	0.912721	0.855072
0.955224	0.920245	0.915625		0.823151	0.925841	0.857971
0.964179	0.91411	0.915625		0.823151	0.912721	0.84058
0.985075	0.865031	0.79375		0.78135	0.919566	0.823188
0.955224	0.736196	0.84375		0.73955	0.945522	0.797101
0.976119	0.730061	0.765625		0.733119	0.926982	0.794203
0.973134	0.730061				0.884199	0.768116
0.943284	0.797546				0.790074	0.77971
0.964179	0.868098				0.741586	0.811594
0.955224	0.883436					0.850145
0.967164	0.812883					0.805797
0.940299	0.889571					0.801159
0.967164	0.889571					0.768116
0.955224	0.889571					0.710145
0.973134	0.840491
6f	IL6ra sgRNA4								Lacz
Day-5	1	1	1	1	1	1	1		1	1	1	1	1	1	1	1
Day-4	1.0125	0.920139	1.01351	0.996599	1.01901	1.02823	1.0475		0.989435	0.963776	1.00456	0.961538	0.98773	1.02105	1	0.976431
Day-3	0.984375	1.00694	1.00676	0.996599	1.03422	1.00806	0.992857		0.967316	0.954143	0.982129	0.948718	0.996933	1.03158	1	0.962963
Day-2	1.0125	1.00694	0.952703	0.863946	1.02662	0.961538	0.987143		0.858369	0.923314	0.93384	0.916667	0.966258	0.940351	0.984848	0.89899
Day-1	1	1.00694	0.912162	0.782313	0.923954	0.859181	0.946429		0.820403	0.944123	0.874525	0.833333	0.895706	0.842105	0.916667	0.818182
Day 0	1.01875	0.951389	0.827703	0.77551	0.798479	0.806452	0.875		0.786398	0.847784	0.81749	0.724359	0.776074	0.764912	0.787879	0.73064
6g(left)	IL6ra sgRNA4								Lacz
Day 0	0	0	0	0	0	0	0		0	0	0	0	0	0	0	0
Day 1	0.134328	0.180982	0.15	0.15625	0.170418	0.124073	0.177101		0.161491	0.125392	0.123675	0.15082	0.145963	0.162752	0.132384	0.145161
Day 2	0.313433	0.371875	0.323432	0.31875	0.371711	0.264889	0.336648		0.3	0.257235	0.27037	0.288591	0.283439	0.325462	0.289492	0.244737
Day 3	0.453416	0.584375	0.448718	0.489297	0.54902	0.388685	0.46441		0.384615	0.358065	0.423221	0.434641	0.414557	0.461565	0.447143	0.386088
Day 4	0.612121	0.744615	0.630915	0.667692	0.726073	0.592718	0.609273		0.506329	0.458065	0.544776	0.545455	0.524845	0.629329	0.563194	0.53856
Day 5	0.786378	0.905199	0.81672	0.830303	0.946309	0.729714	0.754222		0.610063	0.559871	0.710526	0.674342	0.680645	0.780935	0.719014	0.682323
Day 6	0.944444	1.06442	0.945513	1.02848	1.0625	0.832853	0.880035		0.711111	0.654605	0.832714	0.789474	0.817308	0.924549	0.885252	0.818471
Day 7	1.11746	1.2375	1.09325	1.1761	1.2774	0.968424	0.969587		0.779141	0.726073	1	0.97973	1.02333	1.08959	1.02755	0.964516
Day 8	1.25786	1.32615	1.25658	1.29503	1.48951	1.10486	1.14222		0.875776	0.799342	1.14389	1.10667	1.18243	1.25037	1.21367	1.10879
Day 9	1.425	1.51266	1.41234	1.51282	1.61189	1.23543	1.24383		0.935385	0.87415	1.30657	1.2	1.34965	1.45472	1.32194	1.22862
Day 10	1.61859	1.7129	1.51948	1.72581	1.73288	1.38058	1.44315		1.06032	0.86532	1.42754	1.37374	1.61539	1.74913	1.51407	1.3553
6g(right)	IL6ra sgRNA4								Lacz
Day 0	0	0	0	0	0	0	0		0	0	0	0	0	0	0	0
Day 1	0.125373	0.187117	0.125	0.15625	0.192926	0.112094	0.124638		0.108696	0.112853	0.116608	0.140984	0.093168	0.12651	0.13452	0.109677
Day 2	0.298507	0.353125	0.273927	0.3	0.404605	0.226319	0.250852		0.178125	0.196141	0.251852	0.261745	0.191083	0.244353	0.270703	0.210526
Day 3	0.434783	0.521875	0.394231	0.446483	0.555556	0.331825	0.351563		0.233974	0.283871	0.404494	0.411765	0.322785	0.343013	0.420714	0.331844
Day 4	0.581818	0.655385	0.526814	0.609231	0.726073	0.460909	0.473282		0.306962	0.380645	0.533582	0.538961	0.431677	0.464311	0.534028	0.458891
Day 5	0.76161	0.941896	0.694534	0.745455	0.895973	0.578	0.596971		0.367925	0.453074	0.654135	0.664474	0.593548	0.580576	0.661268	0.583942
Day 6	0.91358	1.09816	0.820513	0.927215	1.01645	0.69049	0.708698		0.434921	0.536184	0.758364	0.782895	0.727564	0.706859	0.830216	0.719745
Day 7	1.10159	1.275	0.974277	1.07862	1.22945	0.80533	0.784877		0.481595	0.620462	0.903704	0.959459	0.9	0.823048	0.970304	0.852903
Day 8	1.25157	1.37539	1.13487	1.20808	1.41608	0.93009	0.948148		0.540373	0.667763	1.02878	1.08	1.06081	0.919403	1.17612	0.996743
Day 9	1.44687	1.55696	1.28247	1.45833	1.59091	1.04371	1.04964		0.596923	0.731293	1.16788	1.23667	1.24476	1.02038	1.31435	1.13787
Day 10	1.64423	1.76452	1.43831	1.63548	1.71233	1.17826	1.22351		0.663492	0.723906	1.27899	1.37374	1.51538	1.12293	1.47719	1.2553
6h(left)	IL6ra sgRNA4								Lacz
Day-5	0	0	0	0	0	0	0		0	0	0	0	0	0	0	0
Day-4	0.12037	0.188679	0.187713	0.141791	0.183594	0.15083	0.303444		0.086957	0.106529	0.151515	0.106897	0.143333	0.111555	0.119985	0.12379
Day-3	0.253968	0.324138	0.290102	0.238971	0.386719	0.318769	0.466547		0.153846	0.193878	0.287879	0.237762	0.266892	0.350969	0.239257	0.227645
Day-2	0.382716	0.489655	0.433071	0.3	0.572016	0.519355	0.762301		0.253968	0.291045	0.438462	0.411985	0.395105	0.562187	0.358306	0.325769
Day-1	0.584375	0.655172	0.555556	0.374486	0.73913	0.631769	0.982264		0.308219	0.420833	0.582645	0.567901	0.519231	0.741633	0.556522	0.389135
Day 0	0.711656	0.857664	0.62449	0.471429	0.767544	0.773077	1.20367		0.355731	0.527523	0.807692	0.668203	0.685841	0.844091	0.637209	0.423594
6h(right)	IL6ra sgRNA4								Lacz
Day-5	0	0	0	0	0	0	0		0	0	0	0	0	0	0	0
Day-4	0.123457	0.188679	0.215017	0.134328	0.269531	0.161689	0.245482		0.052795	0.075601	0.128788	0.189655	0.146667	0.132747	0.163891	0.143143
Day-3	0.273016	0.337931	0.375427	0.279412	0.554688	0.309538	0.499281		0.113846	0.153061	0.253788	0.321678	0.290541	0.318255	0.337592	0.267918
Day-2	0.419753	0.427586	0.629921	0.318519	0.773663	0.456774	0.755427		0.165079	0.261194	0.407692	0.468165	0.433566	0.463272	0.519951	0.340385
Day-1	0.58125	0.57931	0.922222	0.395062	1.01304	0.561733	1.02264		0.212329	0.354167	0.566116	0.666667	0.553846	0.616327	0.71	0.406439
Day 0	0.711656	0.773723	1.08163	0.47619	1.10965	0.66	1.29796		0.245059	0.444954	0.740385	0.778802	0.792035	0.690909	0.870233	0.45382

## Sheet: Fig. 7
7b	bodyweight										7c		7d		7g		7h
	IL6ra sgRNA4					Lacz					fat		muscle		tumor		spleen
Day-5	1	1	1	1		1	1	1	1		CON	sg4	CON	sg4	CON	sg4	CON	sg4
Day-4	1.02431	1.02539	0.946429	1.00245		1.06148	0.982318	0.949216	0.961089		0.021	0.1	0.138	0.214	0.54	0.562	0.258	0.218
Day-3	1.01042	1.03906	0.982143	1.00385		1.07193	0.965946	0.913429	0.937743		0.004	0.111	0.133	0.167	1.25	0.486	0.108	0.284
Day-2	1.01493	1.05078	0.914286	1		1.07773	0.908972	0.908998	0.881323		0.026	0.065	0.102	0.184	1.095	1.454	0.315	0.438
Day-1	1.01806	1.04297	0.821429	0.98951		0.966744	0.774394	0.875937	0.823346		0.025	0.047	0.12	0.197	0.654	1.65	0.275	0.254
Day 0	1.01944	1.04102	0.8625	1.02517		0.928074	0.707269	0.822427	0.831518		7j
											sg4	CON		sg4	CON		sg4	CON		sg4	CON		sg4	CON		sg4	CON
7e	food intake										AP			NTS			PBN			PVN			CEA			BNST
	IL6ra sgRNA4					Lacz					124	520		288	504		190	297.5		667	987.16		484	280		280	328
Day-5	0.232639	0.208203	0.201786	0.215035		0.194122	0.152259	0.232788	0.22179		80	580		380	392		77.5	247.5		313.49	907.12		84	344		144	200
Day-4	0.439661	0.434286	0.401887	0.406697		0.496175	0.283333	0.473609	0.493927		84	272		336	328		75	270		153.41	1093.88		132	280		140	120
Day-3	0.632302	0.615414	0.553455	0.619645		0.698052	0.518644	0.600373	0.589212		214	512		272	336		240	255		386.86	967.15		320	312		300	284
Day-2	0.798837	0.775465	0.739453	0.824126		0.894151	0.680115	0.788901	0.89404
Day-1	0.995225	1.00599	0.968696	1.00707		1.1688	0.854123	1.00156	1.06333
Day 0	1.15259	1.16548	1.09648	1.13336		1.35083	0.962963	1.09573	1.22602
7f	water intake
	IL6ra sgRNA4					Lacz
	0.196875	0.203125	0.201786	0.20035		0.264501	0.210871	0.161895	0.130739
	0.342373	0.434286	0.388302	0.417858		0.59745	0.39	0.32316	0.3
	0.501718	0.609023	0.547273	0.650993		0.782828	0.637288	0.465299	0.509959
	0.645912	0.786245	0.7375	0.910839		1.01543	0.7817	0.642295	0.779691
	0.829809	0.99176	0.96	1.16678		1.324	0.986047	0.929183	0.940926
	0.967302	1.18799	1.08282	1.36869		1.62917	1.0875	1.16577	1.13758

## Sheet: Fig. 8
8b(left)	Lacz						IL6ra sgRNA4
Day 0	1	1	1	1	1		1	1	1	1	1	1	1
Day 1	0.995261	0.970149	1.01773	1.01141	0.974359		0.992248	0.987342	0.932836	0.976923	1.00794	1.0106	1.00472
Day 2	1.00474	0.985075	1.00709	1	1.02564		1.02326	1.02532	1.01493	0.976923	1.01984	0.989399	1.0283
Day 3	1.0237	1	1.02837	1.04183	1.04615		1.01938	1.04641	1.00746	0.961538	1.03968	0.996466	1.03774
Day 4	1.04265	1.01119	1.00355	1.04943	1.05128		1.02326	1.03375	1.00746	1	1	1.00353	1.03774
Day 5	1.03317	1.02239	1.04964	1.07224	1.06667		1.02326	1.03375	1.02239	1.01154	0.992063	1.02473	1.08491
Day 6	1.0237	1.01493	1.05674	1.07985	1.04615		1.04651	1.04641	1	1	1.03175	1.0106	1.08491
Day 7	0.995261	1	1.03546	1.04943	1.02564		1.02713	1.03798	1.00746	1	1.01984	0.996466	1.07547
Day 8	1.01422	0.985075	1.02837	1.06464	1.04615		1.03488	1.03798	0.996269	0.984615	1.03175	1.00353	1.09434
Day 9	1.00474	0.970149	1.02837	1.04183	1.07692		1.03488	1.03798	1	0.953846	0.992063	1.0212	1.08491
Day 10	1.03317	1	1.02482	1.04183	1.1282		1.04651	1.03375	0.992537	0.961538	1	1.00353	1.08491
Day 11	1.08057	1.02985	1.02128	1.03802	1.1641		1.04651	1.04641	1.01493	0.942308	1	1.00353	1.08491
Day 12		1.01493	1.00709	1.00761			1.04651	1.04641	1.02239			1.0106	1.07547
Day 13			1.01064	1.0038			1.02713	1.04641	1.02985				1.0566
Day 14			1				1.03488
Day 15			0.992908				1.04264
8b(middle)	Lacz						IL6ra sgRNA4
Day-5	0	0	0	0	0		0	0	0	0	0	0	0
Day-4	0.106061	0.059028	0.124088	0.17	0.214286		0.137324	0.177778	0.146341	0.16791	0.173077	0.167315	0.226087
Day-3	0.246154	0.15493	0.208029	0.294118	0.443925		0.297578	0.333333	0.310204	0.315789	0.324219	0.319231	0.443478
Day-2	0.347015	0.231579	0.318681	0.438095	0.556604		0.447183	0.483019	0.508065	0.463235	0.504032	0.532	0.643478
Day-1	0.427536	0.326241	0.426415	0.554545	0.665138		0.598592	0.651685	0.637097	0.645985	0.68	0.686508	0.824561
Day 0	0.452206	0.375	0.511364	0.643172	0.710526		0.730769	0.810409	0.822581	0.844203	0.918367	0.873016	1.00893
8b(right)	Lacz						IL6ra sgRNA4
Day-5	0	0	0	0	0		0	0	0	0	0	0	0
Day-4	0.113636	0.072917	0.131387	0.19	0.095238		0.15493	0.148148	0.170732	0.164179	0.161538	0.171206	0.191304
Day-3	0.230769	0.133803	0.222628	0.308824	0.205607		0.32872	0.274074	0.338776	0.255639	0.34375	0.307692	0.4
Day-2	0.320896	0.2	0.289377	0.47619	0.40566		0.485915	0.45283	0.508065	0.397059	0.532258	0.488	0.556522
Day-1	0.391304	0.241135	0.339623	0.559091	0.5		0.633803	0.573034	0.637097	0.532847	0.6	0.583333	0.72807
Day 0	0.411765	0.267857	0.390152	0.603524	0.508772		0.783217	0.728625	0.903226	0.652174	0.791837	0.730159	0.901786
8c
muscle		fat		tumor		spleen
Lacz	IL6ra sgRNA4	Lacz	IL6ra sgRNA4	Lacz	IL6ra sgRNA4	Lacz	IL6ra sgRNA4
0.108	0.165	0.03	0.141	0.765	0.547	0.157	0.19
0.115	0.176	0.04	0.068	2.035	1.7	0.252	0.268
0.128	0.143	0.064	0.088	1.815	1.054	0.246	0.474
0.115	0.139	0.015	0.08	0.896	1.923	0.245	0.22
0.132	0.173	0.047	0.087	1.032	0.735	0.296	0.304
	0.168		0.107		1.425		0.278
	0.172		0.091		1.215		0.147
8e
AP		NTS		PBN		PVN		CeA		BNST
Lacz	IL6ra sgRNA4	Lacz	IL6ra sgRNA4	Lacz	IL6ra sgRNA4	Lacz	IL6ra sgRNA4	Lacz	IL6ra sgRNA4	Lacz	IL6ra sgRNA4
184	52	342	264	277.5	108.75	740.37	420.21	226	168	324	314
208	66	376	178	272.5	65	800.4	320.16	240	124	284	200
206	124	436	314	197.5	50	640.32	286.81	194	130	314	202
268	120	206	220	248.75	60	520.26	373.52	208	120	246	184
254	94	284	104	183.75	115	403.535	106.72	150	96	284	158
	88		336		136.25		226.78		128		176
	84		152		57.5		286.81		136		168

## Sheet: Fig. 9
9a
IL-6 in plasma (pg/mL)
	B6/WT							B6/LLC
d0/baseline	15.1622	21.6831	12.0715	18.9187	17.8134	16.3771	42.7573	15.2727	24.3388	23.1213	12.2921	16.3771	15.7144	14.7205	21.3512
d2	38.089	26.1102	33.3152	20.3559				25.2244	27.4394	24.0067	56.1264	20.5771				41.7201	10.8843	42.4774
d4	19.1397	33.3152	47.0973	21.9043	38.4222	50.433	9.17409	24.7816	23.6747	51.1076	97.9731	19.2503				54.5979
d6	99.1011	30.3208	43.091	37.6446	48.0995	9.02623	20.5229	151.444	40.2002	25.6673	57.2425	54.2296	60.0167	96.3222	80.0298	35.2835	70.3483	36.0406
d8		74.6954	58.2473	56.3496			36.4192	56.1264		60.8163	72.6777	38.9777				19.3878	106.476	43.9922
d10	61.375	37.0893	86.8234	53.3374	60.3694	2.74522		51.5535	44.426	46.5406	128.767	67.1902				3.73423		103.097
d12	30.5425	52.2223		73.9106	36.201	70.0203	24.3069	36.7562	38.6444	73.126	35.9789	33.5371	82.3571	77.7025	86.5465	148.196	101.023	139.748
d14	34.0673	19.4957		21.3435	28.858	88.7025	51.1885	68.8692	50.1046	70.661	32.6496	74.1348				101.796	72.0307	104.633
d16	25.2727	25.1571	53.7988		26.4289	22.6197		47.29	41.138	67.1932	468.182	55.1947
d18	18.6875	25.7351	31.5198	30.1308	42.4141	39.0695	41.7201	61.4814	54.4967	46.9415	31.2883	67.1932					174.985	182.044
d20	27.0071		38.5867	50.3108	34.4148		65.3539	36.5003	34.8781	27.2385	35.805	150.483	131.709	134.503	122.395
GDF-15 in plasma (pg/mL)
	B6/WT								B6/LLC
d0/baseline	19.1442	16.407	28.9406	30.8817	15.9064	17.7213	31.1376	29.1418	30.25	25.7901	29.6707	23.5732	21.4928	17.2842	16.1339
d2	27.0752	28.5027	28.9006	23.4763	24.9112				25.7186	22.0792	24.1649	28.2272	20.9834
d4	34.6765	28.4237	33.115	30.5013	54.6768				32.98	25.0496	28.0709	25.0844	17.5393
d6	30.3336	22.2894	38.2239	53.7202	32.0915				18.056	19.2405	18.1419	25.6473	19.0487
d8	30.7968	29.4663	28.701	23.6706	38.5272				27	26.8504	17.9922	30.25	36.0541
d10	34.0265	28.7807	21.4641	27.4922	39.4992				32.1795	28.3449	39.0878	35.9097	28.3449
d12	43.8964	39.5509	34.5831	47.9654	42.3582				43.7852	28.032	40.2268	30.4173	29.0612
d14		60.1576		42.958	40.489				43.1775	40.8052	44.0634	57.7415	47.8475
d16	43.5083	34.9581	36.199	39.7061	34.3503				47.4363	35.2415	58.4067	75.2611	69.8891
d18	34.5831	36.1023	32.9351	33.2957	55.9034				52.5861	99.8095	89.3494	58.808	49.215
d20	39.0878	29.4663	50.4244	39.4992	41.2295				51.6526	62.0778	51.7765	56.3595	55.1267
9d
	TelC tumor										GFP tumor									GFP sham
Day-8	0	0	0	0	0	0	0	0	0		0	0	0	0	0	0	0	0		0	0	0	0	0	0
Day-7	0.226537	0.122449	0.122034	0.128676	0.177419	0.149417	0.153791	0.164702	0.159109		0.247557	0.16358	0.163934	0.182456	0.163985	0.142643	0.136445	0.179598		0.120482	0.124224	0.152597	0.154286	0.161404	0.150641
Day-6	0.352381	0.313131	0.326531	0.303136	0.367156	0.319654	0.379249	0.343997	0.34		0.431746	0.252336	0.273616	0.300353	0.314253	0.296296	0.288326	0.339972		0.269461	0.259494	0.315961	0.304225	0.334495	0.308917
Day-5	0.453333	0.455782	0.47931	0.479021	0.560686	0.502095	0.525195	0.504775	0.528243		0.580442	0.374603	0.390728	0.413194	0.447964	0.427729	0.397924	0.48951		0.468657	0.434921	0.5	0.491477	0.562069	0.525478
Day-4	0.624161	0.61745	0.670068	0.644599	0.762695	0.692692	0.715603	0.700069	0.702344		0.656151	0.471698	0.503311	0.515464	0.599159	0.554434	0.513476	0.611708		0.623145	0.592025	0.664557	0.633803	0.766892	0.709779
Day-3	0.740385	0.841584	0.848276	0.798611	0.909474	0.861023	0.850543	0.957483	0.908385		0.780864	0.584375	0.62987	0.649485	0.719204	0.697894	0.631068	0.737092		0.758112	0.736196	0.843949	0.799435	0.95	0.879085
Day-2	0.953947	0.983871	0.996622	0.959184	1.11457	1.00139	1.01502	1.05102	1.1002		0.947692	0.7125	0.742038	0.766667	0.859081	0.798474	0.768919	0.860914		0.990741	0.89375	1.03548	0.949153	1.08333	1.08795
Day-1	1.04688	1.13782	1.18152	1.10749	1.25729	1.16145	1.13188	1.15761	1.26013		1.03284	0.787879	0.878981	0.891089	0.993602	0.881641	0.867704	1.00892		1.16975	1.06173	1.22508	1.15805	1.26087	1.26963
Day 0	1.25566	1.25	1.33226	1.30323	1.42857	1.25359	1.21015	1.24272	1.38266		1.10787	0.9	0.977564	0.990196	1.18667	1.03672	0.991415	1.11666		1.35938	1.225	1.40033	1.31339	1.48576	1.45928
	TelC tumor										GFP tumor									GFP sham
Day-8	0	0	0	0	0	0	0	0	0		0	0	0	0	0	0	0	0		0	0	0	0	0	0
Day-7	0.197411	0.129252	0.159322	0.198529	0.18414	0.153061	0.125179	0.164355	0.147176		0.143322	0.126543	0.15082	0.150877	0.180077	0.15015	0.152244	0.20546		0.120482	0.124534	0.149351	0.157143	0.147368	0.123397
Day-6	0.371429	0.26936	0.329932	0.362369	0.345127	0.305976	0.244365	0.315789	0.276		0.279365	0.233645	0.29316	0.286219	0.3665	0.314815	0.302743	0.373044		0.260479	0.238291	0.324104	0.295775	0.320557	0.291401
Day-5	0.53	0.418367	0.527586	0.538462	0.515831	0.464385	0.425834	0.472033	0.42462		0.416404	0.374603	0.430464	0.46875	0.540724	0.465339	0.446713	0.540559		0.438806	0.385079	0.512987	0.46875	0.524138	0.482484
Day-4	0.768456	0.563758	0.710884	0.710801	0.704945	0.629234	0.578014	0.638298	0.588672		0.561514	0.496855	0.562914	0.635739	0.731372	0.620043	0.614631	0.762729		0.569733	0.519325	0.670886	0.605634	0.685811	0.64511
Day-3	0.919872	0.70297	0.931034	0.847222	0.864374	0.771429	0.728036	0.782993	0.737578		0.716049	0.65	0.707792	0.790378	0.894797	0.783588	0.758322	0.947011		0.696165	0.651227	0.835987	0.759887	0.85	0.79902
Day-2	1.16118	0.832258	1.12838	0.986395	1.03142	0.929019	0.880503	0.921088	0.915521		0.861538	0.8	0.840764	0.95	1.08101	0.914325	0.909122	1.11303		0.861111	0.788438	0.996774	0.90678	0.986667	0.959283
Day-1	1.27812	0.971154	1.34323	1.10749	1.18648	1.08212	1.02962	1.05636	1.07295		1	0.924242	0.980892	1.10561	1.25668	1.04539	1.01848	1.29114		1.00926	0.920679	1.17042	1.06609	1.14716	1.13253
Day 0	1.47573	1.09177	1.50645	1.21935	1.34235	1.20301	1.14501	1.14175	1.19432		1.1137	1.04546	1.10577	1.24837	1.38889	1.15082	1.12909	1.4199		1.17813	1.06344	1.3366	1.20513	1.33333	1.29642
9e
fat			muscle
TelC tumor	GFP tumor	GFP sham	TelC tumor	GFP tumor	GFP sham
0.094	0.064	0.174	0.24	0.178	0.236
0.124	0.05	0.168	0.248	0.156	0.202
0.074	0.071	0.197	0.204	0.146	0.183
0.146	0.067	0.157	0.217	0.177	0.196
0.043	0.067	0.143	0.182	0.156	0.176
0.07	0.026	0.124	0.21	0.136	0.214
0.068	0.054		0.22	0.18
0.056	0.024		0.156	0.17
0.074			0.198

## Sheet: Fig. 10
10b
AP		NTS		PBN		PVN		CeA		BNST
TelC	GFP	TelC	GFP	TelC	GFP	TelC	GFP	TelC	GFP	TelC	GFP
126.68	218.68	452	532	88.9111	644.789	231.435	664.335	194	196	246	280
92	229.32	472	436	275.671	613.64	496.17	556.11	172	188	192	228
133.32	198.68	248	464	409.071	449.091	133.2	672.66	97.32	222.68	112	276
156	330.68	260	580	386.86	753.71	115.451	206.46	92	442	148	562
60	733.2	428	592	413.54	506.92	113.22	266.4	124	270	144	252
136	242.68	500	508	136.735	476.905	196.47	457.875	116	198	156	212
328	468	212	472	266.8	350.175	148.751		108	78	72	232
304	488	256	484	376.855	476.905	193.14		66	166	158	118
380		424		280.14				126		146
10c
tumor			spleen
TelC tumor	GFP tumor	GFP sham	TelC tumor	GFP tumor	GFP sham
1.607	1.763	0	0.291	0.297	0.087
3.897	2.47	0	0.258	0.338	0.102
2.014	3.057	0	0.316	0.468	0.114
2.236	2.057	0	0.452	0.417	0.084
1.624	1.2	0	0.386	0.208	0.124
1.56	5.056	0	0.276	0.307	0.078
2.896	3.26		0.407	0.658
3.07	6.164		0.37	0.43
1.584			0.45

[truncated: 8 more sheets: Fig S1, Fig S3, Fig S4, Fig S5, Fig S6, Fig S7, Fig S8, Fig S9]
